# Supplementary material for: Phytochemicals, Antioxidant Activities, and Toxicological Screening of Native Australian Fruits Using Zebrafish Embryonic Model
Source: Foods. 2022 Dec 14;11(24):4038. doi: 10.3390/foods11244038 (PMC9777714; doi:10.3390/foods11244038)
Supplement: Supplementary file 1 [file foods-11-04038-s001.zip]

Archive with 1 entries (1 files):
- foods-1995348-supplementary.pdf
